# Supplementary material for: Mechanisms of Egg Yolk Formation and Implications on Early Life History of White Perch (Morone americana)
Source: PLoS One. 2015 Nov 18;10(11):e0143225. doi: 10.1371/journal.pone.0143225 (PMC4651544; doi:10.1371/journal.pone.0143225)
Supplement: S1 File — (XLS) [file pone.0143225.s008.xls]

## Sheet: Liver
	Peptide Sequence	Protein Name	Replicate Name	Peptide Peak Ratio	Peptide Retention Time (mins)	Ratio To Standard	SIL (fmol/ug total protein)	Native Peptide (fmol/ug total protein)	AVG fmol Native Peptide (fmol/ug total protein)	SEM
LIVER	TEGLQEALLK	VtgAa	Nov_Liver10ug_1_01	0.9	11.09	0.052	10	0.52	0.531	0.0471446
	TEGLQEALLK	VtgAa	Nov_Liver10ug_1_02	0.7	11.12	0.069	10	0.69
	TEGLQEALLK	VtgAa	Nov_Liver10ug_1_03	0.8	11	0.0431	10	0.431
	TEGLQEALLK	VtgAa	Nov_Liver10ug_2_01	0.9	11.09	0.0769	10	0.769
	TEGLQEALLK	VtgAa	Nov_Liver10ug_2_02	0.8	11.15	0.0668	10	0.668
	TEGLQEALLK	VtgAa	Nov_Liver10ug_2_03	0.9	11.09	0.0473	10	0.473
	TEGLQEALLK	VtgAa	Nov_Liver10ug_3_01	0.8	11.09	0.043	10	0.43
	TEGLQEALLK	VtgAa	Nov_Liver10ug_3_02	0.8	11.12	0.0419	10	0.419
	TEGLQEALLK	VtgAa	Nov_Liver10ug_3_03	0.9	11.06	0.0379	10	0.379
	TEGLQEALLK	VtgAa	Feb_Liver10ug_1_01	1	11.21	0.1816	10	1.816	1.37156	0.108717
	TEGLQEALLK	VtgAa	Feb_Liver10ug_1_02	1	11.21	0.143	10	1.43
	TEGLQEALLK	VtgAa	Feb_Liver10ug_1_03	1	11.21	0.1852	10	1.852
	TEGLQEALLK	VtgAa	Feb_Liver10ug_2_01	1	10.71	0.1423	10	1.423
	TEGLQEALLK	VtgAa	Feb_Liver10ug_2_02	1	10.74	0.1323	10	1.323
	TEGLQEALLK	VtgAa	Feb_Liver10ug_2_03	1	10.74	0.1477	10	1.477
	TEGLQEALLK	VtgAa	Feb_Liver10ug_3_01	0.9	10.65	0.0995	10	0.995
	TEGLQEALLK	VtgAa	Feb_Liver10ug_3_02	1	10.65	0.0961	10	0.961
	TEGLQEALLK	VtgAa	Feb_Liver10ug_3_03	0.8	10.62	0.1067	10	1.067
	TEGLQEALLK	VtgAa	May_Liver10ug_1_01	0.9	10.59	0.1567	10	1.567	1.41867	0.118251
	TEGLQEALLK	VtgAa	May_Liver10ug_1_02	0.9	10.53	0.1641	10	1.641
	TEGLQEALLK	VtgAa	May_Liver10ug_1_03	1	10.56	0.1438	10	1.438
	TEGLQEALLK	VtgAa	May_Liver10ug_2_01	1	10.47	0.1846	10	1.846
	TEGLQEALLK	VtgAa	May_Liver10ug_2_02	1	10.53	0.1625	10	1.625
	TEGLQEALLK	VtgAa	May_Liver10ug_2_03	1	10.47	0.1667	10	1.667
	TEGLQEALLK	VtgAa	May_Liver10ug_3_01	1	10.56	0.1059	10	1.059
	TEGLQEALLK	VtgAa	May_Liver10ug_3_02	0.9	10.56	0.0736	10	0.736
	TEGLQEALLK	VtgAa	May_Liver10ug_3_03	0.9	10.56	0.1189	10	1.189
	TEGVQEALLK	VtgAb	Aug_Liver10ug_1_01	0.9	10.34	0.1932	10	1.932	1.18544	0.123826
	TEGVQEALLK	VtgAb	Aug_Liver10ug_1_02	0.8	10.31	0.1497	10	1.497
	TEGVQEALLK	VtgAb	Aug_Liver10ug_1_03	0.9	10.31	0.0904	10	0.904
	TEGVQEALLK	VtgAb	Aug_Liver10ug_2_01	1	9.8	0.1323	10	1.323
	TEGVQEALLK	VtgAb	Aug_Liver10ug_2_02	0.9	9.8	0.1328	10	1.328
	TEGVQEALLK	VtgAb	Aug_Liver10ug_2_03	1	9.66	0.0913	10	0.913
	TEGVQEALLK	VtgAb	Aug_Liver10ug_3_01	1	9.48	0.1109	10	1.109
	TEGVQEALLK	VtgAb	Aug_Liver10ug_3_02	1	9.45	0.0816	10	0.816
	TEGVQEALLK	VtgAb	Aug_Liver10ug_3_03	1	9.51	0.0847	10	0.847
	TEGVQEALLK	VtgAb	Nov_Liver10ug_1_01	1	9.57	0.3587	10	3.587	3.46311	0.0612115
	TEGVQEALLK	VtgAb	Nov_Liver10ug_1_02	1	9.51	0.3722	10	3.722
	TEGVQEALLK	VtgAb	Nov_Liver10ug_1_03	1	9.45	0.3336	10	3.336
	TEGVQEALLK	VtgAb	Nov_Liver10ug_2_01	0.9	9.57	0.3292	10	3.292
	TEGVQEALLK	VtgAb	Nov_Liver10ug_2_02	1	9.45	0.3343	10	3.343
	TEGVQEALLK	VtgAb	Nov_Liver10ug_2_03	1	9.6	0.3437	10	3.437
	TEGVQEALLK	VtgAb	Nov_Liver10ug_3_01	1	9.51	0.3413	10	3.413
	TEGVQEALLK	VtgAb	Nov_Liver10ug_3_02	1	9.51	0.3762	10	3.762
	TEGVQEALLK	VtgAb	Nov_Liver10ug_3_03	1	9.63	0.3276	10	3.276
	TEGVQEALLK	VtgAb	Feb_Liver10ug_1_01	1	9.63	0.6327	10	6.327	5.79622	0.329664
	TEGVQEALLK	VtgAb	Feb_Liver10ug_1_02	1	9.66	0.7281	10	7.281
	TEGVQEALLK	VtgAb	Feb_Liver10ug_1_03	1	9.66	0.708	10	7.08
	TEGVQEALLK	VtgAb	Feb_Liver10ug_2_01	1	9.24	0.563	10	5.63
	TEGVQEALLK	VtgAb	Feb_Liver10ug_2_02	1	9.24	0.5041	10	5.041
	TEGVQEALLK	VtgAb	Feb_Liver10ug_2_03	1	9.15	0.5669	10	5.669
	TEGVQEALLK	VtgAb	Feb_Liver10ug_3_01	1	9.21	0.5578	10	5.578
	TEGVQEALLK	VtgAb	Feb_Liver10ug_3_02	1	9.12	0.4086	10	4.086
	TEGVQEALLK	VtgAb	Feb_Liver10ug_3_03	1	9.01	0.5474	10	5.474
	TEGVQEALLK	VtgAb	May_Liver10ug_1_01	1	8.89	0.5922	10	5.922	4.49922	0.343562
	TEGVQEALLK	VtgAb	May_Liver10ug_1_02	1	8.98	0.5404	10	5.404
	TEGVQEALLK	VtgAb	May_Liver10ug_1_03	1	8.98	0.4473	10	4.473
	TEGVQEALLK	VtgAb	May_Liver10ug_2_01	1	8.98	0.4693	10	4.693
	TEGVQEALLK	VtgAb	May_Liver10ug_2_02	1	9.04	0.5387	10	5.387
	TEGVQEALLK	VtgAb	May_Liver10ug_2_03	1	8.95	0.4823	10	4.823
	TEGVQEALLK	VtgAb	May_Liver10ug_3_01	1	9.03	0.3572	10	3.572
	TEGVQEALLK	VtgAb	May_Liver10ug_3_02	1	9.01	0.3141	10	3.141
	TEGVQEALLK	VtgAb	May_Liver10ug_3_03	1	9.06	0.3078	10	3.078
	Peptide Sequence	Protein Name	Replicate Name	Peptide Peak Ratio	Peptide Retention Time (mins)	Ratio To Standard	SIL (fmol/ug total protein)	Native Peptide (fmol/ug total protein)	AVG fmol Native Peptide (fmol/ug total protein)	SEM
PLASMA	TEGLQEALLK	VtgAa	Nov_Plasma10ug_1_01	1	10.97	0.1019	100	10.19	7.55667	1.48888
	TEGLQEALLK	VtgAa	Nov_Plasma10ug_1_02	0.9	10.97	0.1122	100	11.22
	TEGLQEALLK	VtgAa	Nov_Plasma10ug_1_03	1	10.91	0.1093	100	10.93
	TEGLQEALLK	VtgAa	Nov_Plasma10ug_2_01	1	11.03	0.0717	100	7.17
	TEGLQEALLK	VtgAa	Nov_Plasma10ug_2_02	1	10.91	0.0653	100	6.53
	TEGLQEALLK	VtgAa	Nov_Plasma10ug_2_03	1	10.97	0.0701	100	7.01
	TEGLQEALLK	VtgAa	Nov_Plasma10ug_3_01	1	11.06	0.0499	100	4.99
	TEGLQEALLK	VtgAa	Nov_Plasma10ug_3_02	1	11.06	0.0471	100	4.71
	TEGLQEALLK	VtgAa	Nov_Plasma10ug_3_03	1	11.03	0.0526	100	5.26
	TEGLQEALLK	VtgAa	Feb_Plasma10ug_1_01	1	11.06	0.1539	100	15.39	13.9556	1.98387
	TEGLQEALLK	VtgAa	Feb_Plasma10ug_1_02	1	11.03	0.1584	100	15.84
	TEGLQEALLK	VtgAa	Feb_Plasma10ug_1_03	1	11.09	0.1551	100	15.51
	TEGLQEALLK	VtgAa	Feb_Plasma10ug_2_01	0.9	10.62	0.1784	100	17.84
	TEGLQEALLK	VtgAa	Feb_Plasma10ug_2_02	1	10.68	0.1627	100	16.27
	TEGLQEALLK	VtgAa	Feb_Plasma10ug_2_03	1	10.68	0.1633	100	16.33
	TEGLQEALLK	VtgAa	Feb_Plasma10ug_3_01	1	10.56	0.0951	100	9.51
	TEGLQEALLK	VtgAa	Feb_Plasma10ug_3_02	1	10.53	0.0926	100	9.26
	TEGLQEALLK	VtgAa	Feb_Plasma10ug_3_03	1	10.53	0.0965	100	9.65
	TEGLQEALLK	VtgAa	May_Plasma10ug_1_01	1	10.47	0.1726	100	17.26	17.5289	0.756987
	TEGLQEALLK	VtgAa	May_Plasma10ug_1_02	1	10.53	0.1581	100	15.81
	TEGLQEALLK	VtgAa	May_Plasma10ug_1_03	1	10.47	0.1677	100	16.77
	TEGLQEALLK	VtgAa	May_Plasma10ug_2_01	1	10.47	0.186	100	18.6
	TEGLQEALLK	VtgAa	May_Plasma10ug_2_02	1	10.41	0.1903	100	19.03
	TEGLQEALLK	VtgAa	May_Plasma10ug_2_03	1	10.5	0.1957	100	19.57
	TEGLQEALLK	VtgAa	May_Plasma10ug_3_01	1	10.41	0.1749	100	17.49
	TEGLQEALLK	VtgAa	May_Plasma10ug_3_02	1	10.47	0.1729	100	17.29
	TEGLQEALLK	VtgAa	May_Plasma10ug_3_03	1	10.47	0.1594	100	15.94
	TEGVQEALLK	VtgAb	Nov_Plasma10ug_1_01	1	9.42	0.5279	100	52.79	38.4544	7.48009
	TEGVQEALLK	VtgAb	Nov_Plasma10ug_1_02	0.9	9.42	0.5586	100	55.86
	TEGVQEALLK	VtgAb	Nov_Plasma10ug_1_03	1	9.36	0.5174	100	51.74
	TEGVQEALLK	VtgAb	Nov_Plasma10ug_2_01	1	9.48	0.4069	100	40.69
	TEGVQEALLK	VtgAb	Nov_Plasma10ug_2_02	1	9.45	0.3726	100	37.26
	TEGVQEALLK	VtgAb	Nov_Plasma10ug_2_03	1	9.42	0.3638	100	36.38
	TEGVQEALLK	VtgAb	Nov_Plasma10ug_3_01	1	9.48	0.2355	100	23.55
	TEGVQEALLK	VtgAb	Nov_Plasma10ug_3_02	1	9.48	0.2293	100	22.93
	TEGVQEALLK	VtgAb	Nov_Plasma10ug_3_03	0.9	9.48	0.2489	100	24.89
	TEGVQEALLK	VtgAb	Feb_Plasma10ug_1_01	1	9.48	0.7163	100	71.63	61.7567	7.12395
	TEGVQEALLK	VtgAb	Feb_Plasma10ug_1_02	1	9.54	0.7316	100	73.16
	TEGVQEALLK	VtgAb	Feb_Plasma10ug_1_03	1	9.6	0.7229	100	72.29
	TEGVQEALLK	VtgAb	Feb_Plasma10ug_2_01	1	9.21	0.7299	100	72.99
	TEGVQEALLK	VtgAb	Feb_Plasma10ug_2_02	1	9.24	0.64	100	64
	TEGVQEALLK	VtgAb	Feb_Plasma10ug_2_03	1	9.15	0.6371	100	63.71
	TEGVQEALLK	VtgAb	Feb_Plasma10ug_3_01	1	9.06	0.4564	100	45.64
	TEGVQEALLK	VtgAb	Feb_Plasma10ug_3_02	1	9.06	0.4573	100	45.73
	TEGVQEALLK	VtgAb	Feb_Plasma10ug_3_03	1	9.01	0.4666	100	46.66
	TEGVQEALLK	VtgAb	May_Plasma10ug_1_01	1	8.95	0.4675	100	46.75	42.4878	2.02345
	TEGVQEALLK	VtgAb	May_Plasma10ug_1_02	1	9.01	0.4588	100	45.88
	TEGVQEALLK	VtgAb	May_Plasma10ug_1_03	1	8.92	0.454	100	45.4
	TEGVQEALLK	VtgAb	May_Plasma10ug_2_01	1	8.95	0.4113	100	41.13
	TEGVQEALLK	VtgAb	May_Plasma10ug_2_02	1	8.92	0.3953	100	39.53
	TEGVQEALLK	VtgAb	May_Plasma10ug_2_03	1	8.92	0.3714	100	37.14
	TEGVQEALLK	VtgAb	May_Plasma10ug_3_01	1	8.92	0.4102	100	41.02
	TEGVQEALLK	VtgAb	May_Plasma10ug_3_02	1	8.98	0.3972	100	39.72
	TEGVQEALLK	VtgAb	May_Plasma10ug_3_03	1	9.01	0.4582	100	45.82
	YFQATTLGLPLEISK	VtgC	Nov_Plasma10ug_1_01	1	15.18	0.236	10	2.36	1.70533	0.270876
	YFQATTLGLPLEISK	VtgC	Nov_Plasma10ug_1_02	0.9	15.09	0.1516	10	1.516
	YFQATTLGLPLEISK	VtgC	Nov_Plasma10ug_1_03	1	15.18	0.2277	10	2.277
	YFQATTLGLPLEISK	VtgC	Nov_Plasma10ug_2_01	0.8	15.24	0.097	10	0.97
	YFQATTLGLPLEISK	VtgC	Nov_Plasma10ug_2_02	0.8	15.21	0.1809	10	1.809
	YFQATTLGLPLEISK	VtgC	Nov_Plasma10ug_2_03	1	15.21	0.1783	10	1.783
	YFQATTLGLPLEISK	VtgC	Nov_Plasma10ug_3_01	0.8	15.15	0.1932	10	1.932
	YFQATTLGLPLEISK	VtgC	Nov_Plasma10ug_3_02	0.9	15.27	0.1117	10	1.117
	YFQATTLGLPLEISK	VtgC	Nov_Plasma10ug_3_03	0.8	15.18	0.1584	10	1.584
	YFQATTLGLPLEISK	VtgC	Feb_Plasma10ug_1_01	1	15.3	0.1747	10	1.747	1.72089	0.307161
	YFQATTLGLPLEISK	VtgC	Feb_Plasma10ug_1_02	1	15.24	0.1404	10	1.404
	YFQATTLGLPLEISK	VtgC	Feb_Plasma10ug_1_03	1	15.36	0.1341	10	1.341
	YFQATTLGLPLEISK	VtgC	Feb_Plasma10ug_2_01	1	14.89	0.2451	10	2.451
	YFQATTLGLPLEISK	VtgC	Feb_Plasma10ug_2_02	1	14.83	0.206	10	2.06
	YFQATTLGLPLEISK	VtgC	Feb_Plasma10ug_2_03	1	14.86	0.2612	10	2.612
	YFQATTLGLPLEISK	VtgC	Feb_Plasma10ug_3_01	1	14.86	0.1413	10	1.413
	YFQATTLGLPLEISK	VtgC	Feb_Plasma10ug_3_02	0.9	14.89	0.1235	10	1.235
	YFQATTLGLPLEISK	VtgC	Feb_Plasma10ug_3_03	1	14.86	0.1225	10	1.225
	YFQATTLGLPLEISK	VtgC	May_Plasma10ug_1_01	1	14.8	0.3638	10	3.638	3.84678	0.47523
	YFQATTLGLPLEISK	VtgC	May_Plasma10ug_1_02	1	14.91	0.4355	10	4.355
	YFQATTLGLPLEISK	VtgC	May_Plasma10ug_1_03	0.9	14.83	0.3599	10	3.599
	YFQATTLGLPLEISK	VtgC	May_Plasma10ug_2_01	1	14.83	0.3209	10	3.209
	YFQATTLGLPLEISK	VtgC	May_Plasma10ug_2_02	1	14.77	0.3729	10	3.729
	YFQATTLGLPLEISK	VtgC	May_Plasma10ug_2_03	1	14.83	0.2304	10	2.304
	YFQATTLGLPLEISK	VtgC	May_Plasma10ug_3_01	1	14.77	0.435	10	4.35
	YFQATTLGLPLEISK	VtgC	May_Plasma10ug_3_02	1	14.74	0.4227	10	4.227
	YFQATTLGLPLEISK	VtgC	May_Plasma10ug_3_03	1	14.71	0.521	10	5.21
	Peptide Sequence	Protein Name	Replicate Name	Peptide Peak Ratio	Peptide Retention Time (mins)	Ratio To Standard	SIL (fmol/ug total protein)	Native Peptide (fmol/ug total protein)	AVG fmol Native Peptide (fmol/ug total protein)	SEM
OVARY	TEGLQEALLK	VtgAa	Nov_Ovary10ug_1_01	1	11.03	0.9149	100	91.49	116.65	9.84107
	TEGLQEALLK	VtgAa	Nov_Ovary10ug_1_02	1	11	0.7842	100	78.42
	TEGLQEALLK	VtgAa	Nov_Ovary10ug_1_03	1	11	0.7285	100	72.85
	TEGLQEALLK	VtgAa	Nov_Ovary10ug_2_01	1	10.97	1.3009	100	130.09
	TEGLQEALLK	VtgAa	Nov_Ovary10ug_2_02	1	11.03	1.3391	100	133.91
	TEGLQEALLK	VtgAa	Nov_Ovary10ug_2_03	1	11.03	1.0988	100	109.88
	TEGLQEALLK	VtgAa	Nov_Ovary10ug_3_01	1	11.03	1.3907	100	139.07
	TEGLQEALLK	VtgAa	Nov_Ovary10ug_3_02	1	11	1.4066	100	140.66
	TEGLQEALLK	VtgAa	Nov_Ovary10ug_3_03	1	10.97	1.5348	100	153.48
	TEGLQEALLK	VtgAa	Feb_Ovary10ug_1_01	1	11.03	1.2244	100	122.44	134.883	3.8697
	TEGLQEALLK	VtgAa	Feb_Ovary10ug_1_02	1	11.03	1.2432	100	124.32
	TEGLQEALLK	VtgAa	Feb_Ovary10ug_1_03	1	10.91	1.3304	100	133.04
	TEGLQEALLK	VtgAa	Feb_Ovary10ug_2_01	1	10.53	1.335	100	133.5
	TEGLQEALLK	VtgAa	Feb_Ovary10ug_2_02	1	10.47	1.312	100	131.2
	TEGLQEALLK	VtgAa	Feb_Ovary10ug_2_03	1	10.5	1.2458	100	124.58
	TEGLQEALLK	VtgAa	Feb_Ovary10ug_3_01	1	10.44	1.4285	100	142.85
	TEGLQEALLK	VtgAa	Feb_Ovary10ug_3_02	1	10.41	1.4383	100	143.83
	TEGLQEALLK	VtgAa	Feb_Ovary10ug_3_03	1	10.5	1.5819	100	158.19
	TEGLQEALLK	VtgAa	May_Ovary10ug_1_01	1	10.44	1.8864	100	188.64	165.617	6.81517
	TEGLQEALLK	VtgAa	May_Ovary10ug_1_02	1	10.44	1.8568	100	185.68
	TEGLQEALLK	VtgAa	May_Ovary10ug_1_03	1	10.35	1.9702	100	197.02
	TEGLQEALLK	VtgAa	May_Ovary10ug_2_01	1	10.47	1.4098	100	140.98
	TEGLQEALLK	VtgAa	May_Ovary10ug_2_02	1	10.5	1.6123	100	161.23
	TEGLQEALLK	VtgAa	May_Ovary10ug_2_03	1	10.44	1.4224	100	142.24
	TEGLQEALLK	VtgAa	May_Ovary10ug_3_01	1	10.44	1.5784	100	157.84
	TEGLQEALLK	VtgAa	May_Ovary10ug_3_02	1	10.44	1.6516	100	165.16
	TEGLQEALLK	VtgAa	May_Ovary10ug_3_03	1	10.5	1.5176	100	151.76
	IATALVDTFAVAR	VtgAb	Nov_Ovary10ug_1_01	1	13.6	3.8937	1000	3893.7	2587.12	287.969
	IATALVDTFAVAR	VtgAb	Nov_Ovary10ug_1_02	1	13.54	2.9537	1000	2953.7
	IATALVDTFAVAR	VtgAb	Nov_Ovary10ug_1_03	1	13.6	3.2527	1000	3252.7
	IATALVDTFAVAR	VtgAb	Nov_Ovary10ug_2_01	1	13.54	1.5602	1000	1560.2
	IATALVDTFAVAR	VtgAb	Nov_Ovary10ug_2_02	1	13.54	1.537	1000	1537
	IATALVDTFAVAR	VtgAb	Nov_Ovary10ug_2_03	1	13.54	1.4653	1000	1465.3
	IATALVDTFAVAR	VtgAb	Nov_Ovary10ug_3_01	1	13.57	2.9162	1000	2916.2
	IATALVDTFAVAR	VtgAb	Nov_Ovary10ug_3_02	1	13.57	2.7501	1000	2750.1
	IATALVDTFAVAR	VtgAb	Nov_Ovary10ug_3_03	1	13.54	2.9552	1000	2955.2
	IATALVDTFAVAR	VtgAb	Feb_Ovary10ug_1_01	1	13.54	1.559	1000	1559	1557.17	27.5132
	IATALVDTFAVAR	VtgAb	Feb_Ovary10ug_1_02	1	13.57	1.5544	1000	1554.4
	IATALVDTFAVAR	VtgAb	Feb_Ovary10ug_1_03	1	13.42	1.6094	1000	1609.4
	IATALVDTFAVAR	VtgAb	Feb_Ovary10ug_2_01	1	13.07	1.4834	1000	1483.4
	IATALVDTFAVAR	VtgAb	Feb_Ovary10ug_2_02	1	13.1	1.404	1000	1404
	IATALVDTFAVAR	VtgAb	Feb_Ovary10ug_2_03	1	13.13	1.5047	1000	1504.7
	IATALVDTFAVAR	VtgAb	Feb_Ovary10ug_3_01	1	13.01	1.6414	1000	1641.4
	IATALVDTFAVAR	VtgAb	Feb_Ovary10ug_3_02	1	12.98	1.5926	1000	1592.6
	IATALVDTFAVAR	VtgAb	Feb_Ovary10ug_3_03	1	13.04	1.6656	1000	1665.6
	IATALVDTFAVAR	VtgAb	May_Ovary10ug_1_01	1	12.98	1.3017	1000	1301.7	1173.96	65.0348
	IATALVDTFAVAR	VtgAb	May_Ovary10ug_1_02	1	13.01	1.2295	1000	1229.5
	IATALVDTFAVAR	VtgAb	May_Ovary10ug_1_03	1	13.01	1.2835	1000	1283.5
	IATALVDTFAVAR	VtgAb	May_Ovary10ug_2_01	1	13.07	1.3337	1000	1333.7
	IATALVDTFAVAR	VtgAb	May_Ovary10ug_2_02	1	13.04	1.3669	1000	1366.9
	IATALVDTFAVAR	VtgAb	May_Ovary10ug_2_03	1	13.07	1.2909	1000	1290.9
	IATALVDTFAVAR	VtgAb	May_Ovary10ug_3_01	1	13.07	0.9628	1000	962.8
	IATALVDTFAVAR	VtgAb	May_Ovary10ug_3_02	1	13.13	0.8899	1000	889.9
	IATALVDTFAVAR	VtgAb	May_Ovary10ug_3_03	1	13.07	0.9067	1000	906.7
	YFQATTLGLPLEISK	VtgC	Aug_Ovary10ug_1_01_rerun	0.9	14.71	1.2064	10	12.064	14.0505	1.6063
	YFQATTLGLPLEISK	VtgC	Aug_Ovary10ug_1_01_rerun	1	14.65	0.9563	10	9.563
	YFQATTLGLPLEISK	VtgC	Aug_Ovary10ug_1_02_rerun	1	14.68	0.9137	10	9.137
	YFQATTLGLPLEISK	VtgC	Aug_Ovary10ug_1_03_rerun	0.9	14.63	0.9416	10	9.416
	YFQATTLGLPLEISK	VtgC	Aug_Ovary10ug_2_01_rerun	1	14.59	2.5153	10	25.153
	YFQATTLGLPLEISK	VtgC	Aug_Ovary10ug_2_01_rerun	1	14.72	1.4696	10	14.696
	YFQATTLGLPLEISK	VtgC	Aug_Ovary10ug_2_02_rerun	1	14.65	0.8379	10	8.379
	YFQATTLGLPLEISK	VtgC	Aug_Ovary10ug_2_03_rerun	0.9	14.65	1.5434	10	15.434
	YFQATTLGLPLEISK	VtgC	Aug_Ovary10ug_3_01_rerun	1	14.71	1.4931	10	14.931
	YFQATTLGLPLEISK	VtgC	Aug_Ovary10ug_3_01_rerun	1	14.7	1.7725	10	17.725
	YFQATTLGLPLEISK	VtgC	Aug_Ovary10ug_3_02_rerun	1	14.72	1.8976	10	18.976
	YFQATTLGLPLEISK	VtgC	Aug_Ovary10ug_3_03_rerun	1	14.72	2.277	10	22.77
	YFQATTLGLPLEISK	VtgC	Aug_Ovary10ug_1_01	1	15.95	1.2367	10	12.367
	YFQATTLGLPLEISK	VtgC	Aug_Ovary10ug_1_02	1	15.98	0.8363	10	8.363
	YFQATTLGLPLEISK	VtgC	Aug_Ovary10ug_1_03	1	15.92	0.7906	10	7.906
	YFQATTLGLPLEISK	VtgC	Aug_Ovary10ug_2_01	1	15.27	2.078	10	20.78
	YFQATTLGLPLEISK	VtgC	Aug_Ovary10ug_2_02	1	15.27	3.2056	10	32.056
	YFQATTLGLPLEISK	VtgC	Aug_Ovary10ug_2_03	1	15.33	1.3981	10	13.981
	YFQATTLGLPLEISK	VtgC	Aug_Ovary10ug_3_01	1	15.39	0.6854	10	6.854
	YFQATTLGLPLEISK	VtgC	Aug_Ovary10ug_3_02	0.9	15.36	0.6893	10	6.893
	YFQATTLGLPLEISK	VtgC	Aug_Ovary10ug_3_03	1	15.48	0.7617	10	7.617
	YFQATTLGLPLEISK	VtgC	Nov_Ovary10ug_1_01	1	15.27	4.3257	10	43.257	49.2116	4.05171
	YFQATTLGLPLEISK	VtgC	Nov_Ovary10ug_1_02	1	15.21	3.8981	10	38.981
	YFQATTLGLPLEISK	VtgC	Nov_Ovary10ug_1_03	1	15.21	3.5733	10	35.733
	YFQATTLGLPLEISK	VtgC	Nov_Ovary10ug_2_01	0.9	15.15	4.1484	10	41.484
	YFQATTLGLPLEISK	VtgC	Nov_Ovary10ug_2_02	1	15.18	4.5743	10	45.743
	YFQATTLGLPLEISK	VtgC	Nov_Ovary10ug_2_03	1	15.24	4.4295	10	44.295
	YFQATTLGLPLEISK	VtgC	Nov_Ovary10ug_3_01	1	15.21	6.0791	10	60.791
	YFQATTLGLPLEISK	VtgC	Nov_Ovary10ug_3_02	1	15.21	6.1542	10	61.542
	YFQATTLGLPLEISK	VtgC	Nov_Ovary10ug_3_03	1	15.18	7.1078	10	71.078
	YFQATTLGLPLEISK	VtgC	Feb_Ovary10ug_1_01	1	15.18	3.3933	10	33.933	30.9492	0.789784
	YFQATTLGLPLEISK	VtgC	Feb_Ovary10ug_1_02	1	15.21	3.3585	10	33.585
	YFQATTLGLPLEISK	VtgC	Feb_Ovary10ug_1_03	1	15	2.7096	10	27.096
	YFQATTLGLPLEISK	VtgC	Feb_Ovary10ug_2_01	1	14.83	3.1222	10	31.222
	YFQATTLGLPLEISK	VtgC	Feb_Ovary10ug_2_02	1	14.77	3.1873	10	31.873
	YFQATTLGLPLEISK	VtgC	Feb_Ovary10ug_2_03	1	14.86	3.2308	10	32.308
	YFQATTLGLPLEISK	VtgC	Feb_Ovary10ug_3_01	1	14.65	2.7789	10	27.789
	YFQATTLGLPLEISK	VtgC	Feb_Ovary10ug_3_02	1	14.68	2.9745	10	29.745
	YFQATTLGLPLEISK	VtgC	Feb_Ovary10ug_3_03	1	14.8	3.0992	10	30.992
	YFQATTLGLPLEISK	VtgC	May_Ovary10ug_1_01	1	14.68	3.4663	10	34.663	32.8697	1.41216
	YFQATTLGLPLEISK	VtgC	May_Ovary10ug_1_02	1	14.74	3.796	10	37.96
	YFQATTLGLPLEISK	VtgC	May_Ovary10ug_1_03	1	14.74	3.6454	10	36.454
	YFQATTLGLPLEISK	VtgC	May_Ovary10ug_2_01	1	14.8	2.941	10	29.41
	YFQATTLGLPLEISK	VtgC	May_Ovary10ug_2_02	1	14.8	3.8257	10	38.257
	YFQATTLGLPLEISK	VtgC	May_Ovary10ug_2_03	1	14.77	3.3655	10	33.655
	YFQATTLGLPLEISK	VtgC	May_Ovary10ug_3_01	1	14.71	2.9549	10	29.549
	YFQATTLGLPLEISK	VtgC	May_Ovary10ug_3_02	1	14.77	2.7516	10	27.516
	YFQATTLGLPLEISK	VtgC	May_Ovary10ug_3_03	1	14.77	2.8363	10	28.363

## Sheet: Plasma
Peptide Sequence	Protein Name	Replicate Name	Peptide Peak Ratio	Peptide Retention Time (mins)	Ratio To Standard	SIL (fmol/ug total protein)	Native Peptide (fmol/ug total protein)	AVG fmol Native Peptide (fmol/ug total protein)	SEM
TEGLQEALLK	VtgAa	Nov_Plasma10ug_1_01	1	10.97	0.1019	100	10.19	7.55667	1.48888
TEGLQEALLK	VtgAa	Nov_Plasma10ug_1_02	0.9	10.97	0.1122	100	11.22
TEGLQEALLK	VtgAa	Nov_Plasma10ug_1_03	1	10.91	0.1093	100	10.93
TEGLQEALLK	VtgAa	Nov_Plasma10ug_2_01	1	11.03	0.0717	100	7.17
TEGLQEALLK	VtgAa	Nov_Plasma10ug_2_02	1	10.91	0.0653	100	6.53
TEGLQEALLK	VtgAa	Nov_Plasma10ug_2_03	1	10.97	0.0701	100	7.01
TEGLQEALLK	VtgAa	Nov_Plasma10ug_3_01	1	11.06	0.0499	100	4.99
TEGLQEALLK	VtgAa	Nov_Plasma10ug_3_02	1	11.06	0.0471	100	4.71
TEGLQEALLK	VtgAa	Nov_Plasma10ug_3_03	1	11.03	0.0526	100	5.26
TEGLQEALLK	VtgAa	Feb_Plasma10ug_1_01	1	11.06	0.1539	100	15.39	13.9556	1.98387
TEGLQEALLK	VtgAa	Feb_Plasma10ug_1_02	1	11.03	0.1584	100	15.84
TEGLQEALLK	VtgAa	Feb_Plasma10ug_1_03	1	11.09	0.1551	100	15.51
TEGLQEALLK	VtgAa	Feb_Plasma10ug_2_01	0.9	10.62	0.1784	100	17.84
TEGLQEALLK	VtgAa	Feb_Plasma10ug_2_02	1	10.68	0.1627	100	16.27
TEGLQEALLK	VtgAa	Feb_Plasma10ug_2_03	1	10.68	0.1633	100	16.33
TEGLQEALLK	VtgAa	Feb_Plasma10ug_3_01	1	10.56	0.0951	100	9.51
TEGLQEALLK	VtgAa	Feb_Plasma10ug_3_02	1	10.53	0.0926	100	9.26
TEGLQEALLK	VtgAa	Feb_Plasma10ug_3_03	1	10.53	0.0965	100	9.65
TEGLQEALLK	VtgAa	May_Plasma10ug_1_01	1	10.47	0.1726	100	17.26	17.5289	0.756987
TEGLQEALLK	VtgAa	May_Plasma10ug_1_02	1	10.53	0.1581	100	15.81
TEGLQEALLK	VtgAa	May_Plasma10ug_1_03	1	10.47	0.1677	100	16.77
TEGLQEALLK	VtgAa	May_Plasma10ug_2_01	1	10.47	0.186	100	18.6
TEGLQEALLK	VtgAa	May_Plasma10ug_2_02	1	10.41	0.1903	100	19.03
TEGLQEALLK	VtgAa	May_Plasma10ug_2_03	1	10.5	0.1957	100	19.57
TEGLQEALLK	VtgAa	May_Plasma10ug_3_01	1	10.41	0.1749	100	17.49
TEGLQEALLK	VtgAa	May_Plasma10ug_3_02	1	10.47	0.1729	100	17.29
TEGLQEALLK	VtgAa	May_Plasma10ug_3_03	1	10.47	0.1594	100	15.94
TEGVQEALLK	VtgAb	Nov_Plasma10ug_1_01	1	9.42	0.5279	100	52.79	38.4544	7.48009
TEGVQEALLK	VtgAb	Nov_Plasma10ug_1_02	0.9	9.42	0.5586	100	55.86
TEGVQEALLK	VtgAb	Nov_Plasma10ug_1_03	1	9.36	0.5174	100	51.74
TEGVQEALLK	VtgAb	Nov_Plasma10ug_2_01	1	9.48	0.4069	100	40.69
TEGVQEALLK	VtgAb	Nov_Plasma10ug_2_02	1	9.45	0.3726	100	37.26
TEGVQEALLK	VtgAb	Nov_Plasma10ug_2_03	1	9.42	0.3638	100	36.38
TEGVQEALLK	VtgAb	Nov_Plasma10ug_3_01	1	9.48	0.2355	100	23.55
TEGVQEALLK	VtgAb	Nov_Plasma10ug_3_02	1	9.48	0.2293	100	22.93
TEGVQEALLK	VtgAb	Nov_Plasma10ug_3_03	0.9	9.48	0.2489	100	24.89
TEGVQEALLK	VtgAb	Feb_Plasma10ug_1_01	1	9.48	0.7163	100	71.63	61.7567	7.12395
TEGVQEALLK	VtgAb	Feb_Plasma10ug_1_02	1	9.54	0.7316	100	73.16
TEGVQEALLK	VtgAb	Feb_Plasma10ug_1_03	1	9.6	0.7229	100	72.29
TEGVQEALLK	VtgAb	Feb_Plasma10ug_2_01	1	9.21	0.7299	100	72.99
TEGVQEALLK	VtgAb	Feb_Plasma10ug_2_02	1	9.24	0.64	100	64
TEGVQEALLK	VtgAb	Feb_Plasma10ug_2_03	1	9.15	0.6371	100	63.71
TEGVQEALLK	VtgAb	Feb_Plasma10ug_3_01	1	9.06	0.4564	100	45.64
TEGVQEALLK	VtgAb	Feb_Plasma10ug_3_02	1	9.06	0.4573	100	45.73
TEGVQEALLK	VtgAb	Feb_Plasma10ug_3_03	1	9.01	0.4666	100	46.66
TEGVQEALLK	VtgAb	May_Plasma10ug_1_01	1	8.95	0.4675	100	46.75	42.4878	2.02345
TEGVQEALLK	VtgAb	May_Plasma10ug_1_02	1	9.01	0.4588	100	45.88
TEGVQEALLK	VtgAb	May_Plasma10ug_1_03	1	8.92	0.454	100	45.4
TEGVQEALLK	VtgAb	May_Plasma10ug_2_01	1	8.95	0.4113	100	41.13
TEGVQEALLK	VtgAb	May_Plasma10ug_2_02	1	8.92	0.3953	100	39.53
TEGVQEALLK	VtgAb	May_Plasma10ug_2_03	1	8.92	0.3714	100	37.14
TEGVQEALLK	VtgAb	May_Plasma10ug_3_01	1	8.92	0.4102	100	41.02
TEGVQEALLK	VtgAb	May_Plasma10ug_3_02	1	8.98	0.3972	100	39.72
TEGVQEALLK	VtgAb	May_Plasma10ug_3_03	1	9.01	0.4582	100	45.82
YFQATTLGLPLEISK	VtgC	Nov_Plasma10ug_1_01	1	15.18	0.236	10	2.36	1.70533	0.270876
YFQATTLGLPLEISK	VtgC	Nov_Plasma10ug_1_02	0.9	15.09	0.1516	10	1.516
YFQATTLGLPLEISK	VtgC	Nov_Plasma10ug_1_03	1	15.18	0.2277	10	2.277
YFQATTLGLPLEISK	VtgC	Nov_Plasma10ug_2_01	0.8	15.24	0.097	10	0.97
YFQATTLGLPLEISK	VtgC	Nov_Plasma10ug_2_02	0.8	15.21	0.1809	10	1.809
YFQATTLGLPLEISK	VtgC	Nov_Plasma10ug_2_03	1	15.21	0.1783	10	1.783
YFQATTLGLPLEISK	VtgC	Nov_Plasma10ug_3_01	0.8	15.15	0.1932	10	1.932
YFQATTLGLPLEISK	VtgC	Nov_Plasma10ug_3_02	0.9	15.27	0.1117	10	1.117
YFQATTLGLPLEISK	VtgC	Nov_Plasma10ug_3_03	0.8	15.18	0.1584	10	1.584
YFQATTLGLPLEISK	VtgC	Feb_Plasma10ug_1_01	1	15.3	0.1747	10	1.747	1.72089	0.307161
YFQATTLGLPLEISK	VtgC	Feb_Plasma10ug_1_02	1	15.24	0.1404	10	1.404
YFQATTLGLPLEISK	VtgC	Feb_Plasma10ug_1_03	1	15.36	0.1341	10	1.341
YFQATTLGLPLEISK	VtgC	Feb_Plasma10ug_2_01	1	14.89	0.2451	10	2.451
YFQATTLGLPLEISK	VtgC	Feb_Plasma10ug_2_02	1	14.83	0.206	10	2.06
YFQATTLGLPLEISK	VtgC	Feb_Plasma10ug_2_03	1	14.86	0.2612	10	2.612
YFQATTLGLPLEISK	VtgC	Feb_Plasma10ug_3_01	1	14.86	0.1413	10	1.413
YFQATTLGLPLEISK	VtgC	Feb_Plasma10ug_3_02	0.9	14.89	0.1235	10	1.235
YFQATTLGLPLEISK	VtgC	Feb_Plasma10ug_3_03	1	14.86	0.1225	10	1.225
YFQATTLGLPLEISK	VtgC	May_Plasma10ug_1_01	1	14.8	0.3638	10	3.638	3.84678	0.47523
YFQATTLGLPLEISK	VtgC	May_Plasma10ug_1_02	1	14.91	0.4355	10	4.355
YFQATTLGLPLEISK	VtgC	May_Plasma10ug_1_03	0.9	14.83	0.3599	10	3.599
YFQATTLGLPLEISK	VtgC	May_Plasma10ug_2_01	1	14.83	0.3209	10	3.209
YFQATTLGLPLEISK	VtgC	May_Plasma10ug_2_02	1	14.77	0.3729	10	3.729
YFQATTLGLPLEISK	VtgC	May_Plasma10ug_2_03	1	14.83	0.2304	10	2.304
YFQATTLGLPLEISK	VtgC	May_Plasma10ug_3_01	1	14.77	0.435	10	4.35
YFQATTLGLPLEISK	VtgC	May_Plasma10ug_3_02	1	14.74	0.4227	10	4.227
YFQATTLGLPLEISK	VtgC	May_Plasma10ug_3_03	1	14.71	0.521	10	5.21

## Sheet: Ovary
Peptide Sequence	Protein Name	Replicate Name	Peptide Peak Ratio	Peptide Retention Time (mins)	Ratio To Standard	SIL (fmol/ug total protein)	Native Peptide (fmol/ug total protein)	AVG fmol Native Peptide (fmol/ug total protein)	SEM
TEGLQEALLK	VtgAa	Nov_Ovary10ug_1_01	1	11.03	0.9149	100	91.49	116.65	9.84107
TEGLQEALLK	VtgAa	Nov_Ovary10ug_1_02	1	11	0.7842	100	78.42
TEGLQEALLK	VtgAa	Nov_Ovary10ug_1_03	1	11	0.7285	100	72.85
TEGLQEALLK	VtgAa	Nov_Ovary10ug_2_01	1	10.97	1.3009	100	130.09
TEGLQEALLK	VtgAa	Nov_Ovary10ug_2_02	1	11.03	1.3391	100	133.91
TEGLQEALLK	VtgAa	Nov_Ovary10ug_2_03	1	11.03	1.0988	100	109.88
TEGLQEALLK	VtgAa	Nov_Ovary10ug_3_01	1	11.03	1.3907	100	139.07
TEGLQEALLK	VtgAa	Nov_Ovary10ug_3_02	1	11	1.4066	100	140.66
TEGLQEALLK	VtgAa	Nov_Ovary10ug_3_03	1	10.97	1.5348	100	153.48
TEGLQEALLK	VtgAa	Feb_Ovary10ug_1_01	1	11.03	1.2244	100	122.44	134.883	3.8697
TEGLQEALLK	VtgAa	Feb_Ovary10ug_1_02	1	11.03	1.2432	100	124.32
TEGLQEALLK	VtgAa	Feb_Ovary10ug_1_03	1	10.91	1.3304	100	133.04
TEGLQEALLK	VtgAa	Feb_Ovary10ug_2_01	1	10.53	1.335	100	133.5
TEGLQEALLK	VtgAa	Feb_Ovary10ug_2_02	1	10.47	1.312	100	131.2
TEGLQEALLK	VtgAa	Feb_Ovary10ug_2_03	1	10.5	1.2458	100	124.58
TEGLQEALLK	VtgAa	Feb_Ovary10ug_3_01	1	10.44	1.4285	100	142.85
TEGLQEALLK	VtgAa	Feb_Ovary10ug_3_02	1	10.41	1.4383	100	143.83
TEGLQEALLK	VtgAa	Feb_Ovary10ug_3_03	1	10.5	1.5819	100	158.19
TEGLQEALLK	VtgAa	May_Ovary10ug_1_01	1	10.44	1.8864	100	188.64	165.617	6.81517
TEGLQEALLK	VtgAa	May_Ovary10ug_1_02	1	10.44	1.8568	100	185.68
TEGLQEALLK	VtgAa	May_Ovary10ug_1_03	1	10.35	1.9702	100	197.02
TEGLQEALLK	VtgAa	May_Ovary10ug_2_01	1	10.47	1.4098	100	140.98
TEGLQEALLK	VtgAa	May_Ovary10ug_2_02	1	10.5	1.6123	100	161.23
TEGLQEALLK	VtgAa	May_Ovary10ug_2_03	1	10.44	1.4224	100	142.24
TEGLQEALLK	VtgAa	May_Ovary10ug_3_01	1	10.44	1.5784	100	157.84
TEGLQEALLK	VtgAa	May_Ovary10ug_3_02	1	10.44	1.6516	100	165.16
TEGLQEALLK	VtgAa	May_Ovary10ug_3_03	1	10.5	1.5176	100	151.76
IATALVDTFAVAR	VtgAb	Nov_Ovary10ug_1_01	1	13.6	3.8937	1000	3893.7	2587.12	287.969
IATALVDTFAVAR	VtgAb	Nov_Ovary10ug_1_02	1	13.54	2.9537	1000	2953.7
IATALVDTFAVAR	VtgAb	Nov_Ovary10ug_1_03	1	13.6	3.2527	1000	3252.7
IATALVDTFAVAR	VtgAb	Nov_Ovary10ug_2_01	1	13.54	1.5602	1000	1560.2
IATALVDTFAVAR	VtgAb	Nov_Ovary10ug_2_02	1	13.54	1.537	1000	1537
IATALVDTFAVAR	VtgAb	Nov_Ovary10ug_2_03	1	13.54	1.4653	1000	1465.3
IATALVDTFAVAR	VtgAb	Nov_Ovary10ug_3_01	1	13.57	2.9162	1000	2916.2
IATALVDTFAVAR	VtgAb	Nov_Ovary10ug_3_02	1	13.57	2.7501	1000	2750.1
IATALVDTFAVAR	VtgAb	Nov_Ovary10ug_3_03	1	13.54	2.9552	1000	2955.2
IATALVDTFAVAR	VtgAb	Feb_Ovary10ug_1_01	1	13.54	1.559	1000	1559	1557.17	27.5132
IATALVDTFAVAR	VtgAb	Feb_Ovary10ug_1_02	1	13.57	1.5544	1000	1554.4
IATALVDTFAVAR	VtgAb	Feb_Ovary10ug_1_03	1	13.42	1.6094	1000	1609.4
IATALVDTFAVAR	VtgAb	Feb_Ovary10ug_2_01	1	13.07	1.4834	1000	1483.4
IATALVDTFAVAR	VtgAb	Feb_Ovary10ug_2_02	1	13.1	1.404	1000	1404
IATALVDTFAVAR	VtgAb	Feb_Ovary10ug_2_03	1	13.13	1.5047	1000	1504.7
IATALVDTFAVAR	VtgAb	Feb_Ovary10ug_3_01	1	13.01	1.6414	1000	1641.4
IATALVDTFAVAR	VtgAb	Feb_Ovary10ug_3_02	1	12.98	1.5926	1000	1592.6
IATALVDTFAVAR	VtgAb	Feb_Ovary10ug_3_03	1	13.04	1.6656	1000	1665.6
IATALVDTFAVAR	VtgAb	May_Ovary10ug_1_01	1	12.98	1.3017	1000	1301.7	1173.96	65.0348
IATALVDTFAVAR	VtgAb	May_Ovary10ug_1_02	1	13.01	1.2295	1000	1229.5
IATALVDTFAVAR	VtgAb	May_Ovary10ug_1_03	1	13.01	1.2835	1000	1283.5
IATALVDTFAVAR	VtgAb	May_Ovary10ug_2_01	1	13.07	1.3337	1000	1333.7
IATALVDTFAVAR	VtgAb	May_Ovary10ug_2_02	1	13.04	1.3669	1000	1366.9
IATALVDTFAVAR	VtgAb	May_Ovary10ug_2_03	1	13.07	1.2909	1000	1290.9
IATALVDTFAVAR	VtgAb	May_Ovary10ug_3_01	1	13.07	0.9628	1000	962.8
IATALVDTFAVAR	VtgAb	May_Ovary10ug_3_02	1	13.13	0.8899	1000	889.9
IATALVDTFAVAR	VtgAb	May_Ovary10ug_3_03	1	13.07	0.9067	1000	906.7
YFQATTLGLPLEISK	VtgC	Aug_Ovary10ug_1_01_rerun	0.9	14.71	1.2064	10	12.064	14.0505	1.6063
YFQATTLGLPLEISK	VtgC	Aug_Ovary10ug_1_01_rerun	1	14.65	0.9563	10	9.563
YFQATTLGLPLEISK	VtgC	Aug_Ovary10ug_1_02_rerun	1	14.68	0.9137	10	9.137
YFQATTLGLPLEISK	VtgC	Aug_Ovary10ug_1_03_rerun	0.9	14.63	0.9416	10	9.416
YFQATTLGLPLEISK	VtgC	Aug_Ovary10ug_2_01_rerun	1	14.59	2.5153	10	25.153
YFQATTLGLPLEISK	VtgC	Aug_Ovary10ug_2_01_rerun	1	14.72	1.4696	10	14.696
YFQATTLGLPLEISK	VtgC	Aug_Ovary10ug_2_02_rerun	1	14.65	0.8379	10	8.379
YFQATTLGLPLEISK	VtgC	Aug_Ovary10ug_2_03_rerun	0.9	14.65	1.5434	10	15.434
YFQATTLGLPLEISK	VtgC	Aug_Ovary10ug_3_01_rerun	1	14.71	1.4931	10	14.931
YFQATTLGLPLEISK	VtgC	Aug_Ovary10ug_3_01_rerun	1	14.7	1.7725	10	17.725
YFQATTLGLPLEISK	VtgC	Aug_Ovary10ug_3_02_rerun	1	14.72	1.8976	10	18.976
YFQATTLGLPLEISK	VtgC	Aug_Ovary10ug_3_03_rerun	1	14.72	2.277	10	22.77
YFQATTLGLPLEISK	VtgC	Aug_Ovary10ug_1_01	1	15.95	1.2367	10	12.367
YFQATTLGLPLEISK	VtgC	Aug_Ovary10ug_1_02	1	15.98	0.8363	10	8.363
YFQATTLGLPLEISK	VtgC	Aug_Ovary10ug_1_03	1	15.92	0.7906	10	7.906
YFQATTLGLPLEISK	VtgC	Aug_Ovary10ug_2_01	1	15.27	2.078	10	20.78
YFQATTLGLPLEISK	VtgC	Aug_Ovary10ug_2_02	1	15.27	3.2056	10	32.056
YFQATTLGLPLEISK	VtgC	Aug_Ovary10ug_2_03	1	15.33	1.3981	10	13.981
YFQATTLGLPLEISK	VtgC	Aug_Ovary10ug_3_01	1	15.39	0.6854	10	6.854
YFQATTLGLPLEISK	VtgC	Aug_Ovary10ug_3_02	0.9	15.36	0.6893	10	6.893
YFQATTLGLPLEISK	VtgC	Aug_Ovary10ug_3_03	1	15.48	0.7617	10	7.617
YFQATTLGLPLEISK	VtgC	Nov_Ovary10ug_1_01	1	15.27	4.3257	10	43.257	49.2116	4.05171
YFQATTLGLPLEISK	VtgC	Nov_Ovary10ug_1_02	1	15.21	3.8981	10	38.981
YFQATTLGLPLEISK	VtgC	Nov_Ovary10ug_1_03	1	15.21	3.5733	10	35.733
YFQATTLGLPLEISK	VtgC	Nov_Ovary10ug_2_01	0.9	15.15	4.1484	10	41.484
YFQATTLGLPLEISK	VtgC	Nov_Ovary10ug_2_02	1	15.18	4.5743	10	45.743
YFQATTLGLPLEISK	VtgC	Nov_Ovary10ug_2_03	1	15.24	4.4295	10	44.295
YFQATTLGLPLEISK	VtgC	Nov_Ovary10ug_3_01	1	15.21	6.0791	10	60.791
YFQATTLGLPLEISK	VtgC	Nov_Ovary10ug_3_02	1	15.21	6.1542	10	61.542
YFQATTLGLPLEISK	VtgC	Nov_Ovary10ug_3_03	1	15.18	7.1078	10	71.078
YFQATTLGLPLEISK	VtgC	Feb_Ovary10ug_1_01	1	15.18	3.3933	10	33.933	30.9492	0.789784
YFQATTLGLPLEISK	VtgC	Feb_Ovary10ug_1_02	1	15.21	3.3585	10	33.585
YFQATTLGLPLEISK	VtgC	Feb_Ovary10ug_1_03	1	15	2.7096	10	27.096
YFQATTLGLPLEISK	VtgC	Feb_Ovary10ug_2_01	1	14.83	3.1222	10	31.222
YFQATTLGLPLEISK	VtgC	Feb_Ovary10ug_2_02	1	14.77	3.1873	10	31.873
YFQATTLGLPLEISK	VtgC	Feb_Ovary10ug_2_03	1	14.86	3.2308	10	32.308
YFQATTLGLPLEISK	VtgC	Feb_Ovary10ug_3_01	1	14.65	2.7789	10	27.789
YFQATTLGLPLEISK	VtgC	Feb_Ovary10ug_3_02	1	14.68	2.9745	10	29.745
YFQATTLGLPLEISK	VtgC	Feb_Ovary10ug_3_03	1	14.8	3.0992	10	30.992
YFQATTLGLPLEISK	VtgC	May_Ovary10ug_1_01	1	14.68	3.4663	10	34.663	32.8697	1.41216
YFQATTLGLPLEISK	VtgC	May_Ovary10ug_1_02	1	14.74	3.796	10	37.96
YFQATTLGLPLEISK	VtgC	May_Ovary10ug_1_03	1	14.74	3.6454	10	36.454
YFQATTLGLPLEISK	VtgC	May_Ovary10ug_2_01	1	14.8	2.941	10	29.41
YFQATTLGLPLEISK	VtgC	May_Ovary10ug_2_02	1	14.8	3.8257	10	38.257
YFQATTLGLPLEISK	VtgC	May_Ovary10ug_2_03	1	14.77	3.3655	10	33.655
YFQATTLGLPLEISK	VtgC	May_Ovary10ug_3_01	1	14.71	2.9549	10	29.549
YFQATTLGLPLEISK	VtgC	May_Ovary10ug_3_02	1	14.77	2.7516	10	27.516
YFQATTLGLPLEISK	VtgC	May_Ovary10ug_3_03	1	14.77	2.8363	10	28.363
